# Supplementary material for: Low-Cost Chlorophyll Fluorescence Imaging for Stress Detection
Source: Sensors (Basel). 2021 Mar 15;21(6):2055. doi: 10.3390/s21062055 (PMC7999708; doi:10.3390/s21062055)
Supplement: Supplementary file 1 [file sensors-21-02055-s001.zip]

Archive with 5 entries (5 files):
- Supplemental Figure 5.png
- Supplemental Figure 1.tiff
- Supplemental Figure 2.gif
- Supplemental Figure 3.gif
- Supplemental Figure 4.png
